# Supplementary material for: Andrographolide induces protective autophagy and targeting DJ-1 triggers reactive oxygen species-induced cell death in pancreatic cancer
Source: PeerJ. 2024 Jun 28;12:e17619. doi: 10.7717/peerj.17619 (PMC11216212; doi:10.7717/peerj.17619)
Supplement: Supplemental Information 1 [file peerj-12-17619-s001.zip]

Archive with 80 entries (38 files):
- English-language codebook.docx
- Figure1/
- Figure1/fig1-CCK8/
- Figure1/fig1-CCK8/CCK8.xlsx
- Figure1/fig1-LDH/
- Figure1/fig1-LDH/LDH.xlsx
- Figure1/fig1-clony formation/
- Figure1/fig1-clony formation/BxPC3/
- Figure1/fig1-clony formation/BxPC3/clony formation.xlsx
- Figure1/fig1-clony formation/PANC-1/
- Figure1/fig1-clony formation/PANC-1/clony formation.xlsx
- Figure1/fig1-clony formation/PaTu8988/
- Figure1/fig1-clony formation/PaTu8988/clony formation.xlsx
- Figure2/
- Figure2/Fig2-cycle/
- Figure2/Fig2-cycle/BxPC3/
- Figure2/Fig2-cycle/BxPC3/sub G2M portion.xlsx
- Figure2/Fig2-cycle/PANC-1/
- Figure2/Fig2-cycle/PANC-1/sub G2M portion.xlsx
- Figure2/Fig2-cycle/PaTu8988/
- Figure2/Fig2-cycle/PaTu8988/sub G2M portion.xlsx
- Figure2/fig2-apoptosis/
- Figure2/fig2-apoptosis/BxPC3/
- Figure2/fig2-apoptosis/BxPC3/apoptosis.xlsx
- Figure2/fig2-apoptosis/PANC-1/
- Figure2/fig2-apoptosis/PANC-1/apoptosis.xlsx
- Figure2/fig2-apoptosis/PaTu8988/
- Figure2/fig2-apoptosis/PaTu8988/apoptosis.xlsx
- Figure3/
- Figure3/Fig3-FCM ROS/
- Figure3/Fig3-FCM ROS/BxPC3.xlsx
- Figure3/Fig3-FCM ROS/PANC-1.xlsx
- Figure3/Fig3-FCM ROS/PaTu8988.xlsx
- Figure3/Fig3-IF ROS/
- Figure3/Fig3-IF ROS/BxPC3.xlsx
- Figure3/Fig3-IF ROS/PANC-1.xlsx
- Figure3/Fig3-IF ROS/PaTu8988.xlsx
- Figure4/
- Figure4/Fig4 Tunel/
- Figure4/Fig4 Tunel/Tunel.xlsx
- Figure4/Fig4 tumor/
- Figure4/Fig4 tumor/Fig4 tumor.xlsx
- Figure5/
- Figure5/Fig5a-WB/
- Figure5/Fig5a-WB/gray value.xlsx
- Figure5/Fig5b-PCR/
- Figure5/Fig5b-PCR/PCR.xlsx
- Figure5/Fig5c-IF ROS/
- Figure5/Fig5c-IF ROS/PANC-1.xlsx
- Figure5/Fig5d-FCM ROS/
- Figure5/Fig5d-FCM ROS/PANC-1.xlsx
- Figure5/Fig5e-IF ROS/
- Figure5/Fig5e-IF ROS/PANC-1.xlsx
- Figure5/Fig5f-FCM ROS/
- Figure5/Fig5f-FCM ROS/FCM ROS.xlsx
- Figure5/Fig5g-clony formation/
- Figure5/Fig5g-clony formation/clony formation.xlsx
- Figure5/Fig5h-CCK8/
- Figure5/Fig5h-CCK8/CCK8.xlsx
- Figure5/Fig5i-WB/
- Figure5/Fig5i-WB/gray value.xlsx
- Figure5/Fig5j-FCM apoptosis/
- Figure5/Fig5j-FCM apoptosis/PANC -1.xlsx
- Figure6/
- Figure6/Fig6a-IF(LC3)/
- Figure6/Fig6a-IF(LC3)/IF (LC3).xlsx
- Figure6/Fig6b WB/
- Figure6/Fig6b WB/gray value.xlsx
- Figure6/Fig6c-FCM apoptosis/
- Figure6/Fig6c-FCM apoptosis/apoptosis.xlsx
- Figure6/Fig6d-IF(LC3)/
- Figure6/Fig6d-IF(LC3)/IF LC3.xlsx
- Figure6/Fig6e-CCK8/
- Figure6/Fig6e-CCK8/CCK8.xlsx
- Figure6/Fig6fgh-tumor/
- Figure6/Fig6fgh-tumor/tumor.xlsx
- Figure6/Fig6i-Tunel/
- Figure6/Fig6i-Tunel/Tunel.xlsx
- Figure6/Fig6j-WB/
- Figure6/Fig6j-WB/gray value.xlsx
