# Supplementary material for: Andrographolide induces protective autophagy and targeting DJ-1 triggers reactive oxygen species-induced cell death in pancreatic cancer
Source: PeerJ. 2024 Jun 28;12:e17619. doi: 10.7717/peerj.17619 (PMC11216212; doi:10.7717/peerj.17619)
Supplement: Supplemental Information 1 [file peerj-12-17619-s001.zip › Figure1/fig1-CCK8/CCK8.xlsx]

## Sheet: PANC-1
原始数据														数据处理
Measurement count: 1 Filter: 450				PANC-1-24h										空白孔平均值
	1	0	2.5	5	10	20	40	60	80	100	11	12		0.0503333
A	0.042	0.045	0.039	0.04	0.044	0.041	0.039	0.043	0.044	0.045	0.039	0.044		存活率	0	2.5	5	10	20	40	60	80	100
B	0.035	1.921	1.876	1.796	1.554	1.267	0.983	0.783	0.753	0.377	0.038	0.048		复孔1	1	0.975944	0.933179	0.803813	0.650392	0.498574	0.391661	0.375624	0.174626
C	0.039	1.932	1.881	1.603	1.648	1.146	0.887	0.776	0.739	0.412	0.043	0.049		复孔2	1.00588	0.978617	0.830007	0.854063	0.585709	0.447256	0.387919	0.36814	0.193336
D	0.038	1.997	1.865	1.714	1.539	1.201	0.975	0.691	0.632	0.385	0.04	0.047		复孔3	1.04063	0.970064	0.889344	0.795795	0.61511	0.494298	0.34248	0.310941	0.178902
E	0.043	2.115	1.871	1.631	1.424	1.163	0.996	0.783	0.748	0.397	0.037	0.051		复孔4	1.10371	0.973272	0.844975	0.734319	0.594797	0.505524	0.391661	0.372951	0.185317
F	0.043	1.968	1.847	1.735	1.562	1.225	0.987	0.898	0.732	0.475	0.037	0.053		复孔5	1.02512	0.960442	0.90057	0.80809	0.62794	0.500713	0.453136	0.364398	0.227014
G	0.039	1.904	1.756	1.754	1.668	1.254	0.878	0.784	0.647	0.512	0.038	0.054		复孔6	0.990912	0.911796	0.910727	0.864754	0.643443	0.442445	0.392195	0.318959	0.246793
H	0.042	0.039	0.037	0.037	0.037	0.043	0.041	0.043	0.043	0.039	0.04	0.044			1.02771
														normalize	0.973039	0.949632	0.908019	0.782141	0.632857	0.485132	0.381101
															0.97876	0.952232	0.807629	0.831036	0.569918	0.435197	0.37746
															1.01257	0.94391	0.865366	0.774339	0.598526	0.480971	0.333247
															1.07395	0.947031	0.822193	0.714521	0.57876	0.491894	0.381101
															0.997486	0.934547	0.87629	0.786303	0.61101	0.487213	0.440919
															0.964196	0.887213	0.886173	0.841439	0.626094	0.430516	0.381621
														Ave	1	0.935761	0.860945	0.788296	0.602861	0.468487	0.382575
														SD	0.0402312	0.0245581	0.0386049	0.0454539	0.025262	0.0278621	0.03426
														ttest		0.00751073	0.00011435	6.59504e-06	1.70366e-09	1.29917e-10	6.31177e-11
																		*	**	***	***
															100	97.5944	93.3179	80.3813	65.0392	49.8574	39.1661	37.5624	17.4626
															100.588	97.8617	83.0007	85.4063	58.5709	44.7256	38.7919	36.814	19.3336
															104.063	97.0064	88.9344	79.5795	61.511	49.4298	34.248	31.0941	17.8902
															110.371	97.3272	84.4975	73.4319	59.4797	50.5524	39.1661	37.2951	18.5317
															102.512	96.0442	90.057	80.809	62.794	50.0713	45.3136	36.4398	22.7014
															99.0912	91.1796	91.0727	86.4754	64.3443	44.2445	39.2195	31.8959	24.6793
															102.771	96.1689	88.48	81.0139	61.9565	48.1468	39.3175	35.1835	20.0998
原始数据														数据处理
Measurement count: 1 Filter: 450				PANC-1-48h										空白孔平均值
	1	0	2.5	5	10	20	40	60	80	100	11	12		0.042
A	0.039	0.043	0.035	0.04	0.037	0.043	0.039	0.045	0.045	0.044	0.037	0.042		存活率	0	2.5	5	10	20	40	60	80	100
B	0.038	2.794	2.569	2.134	1.662	1.275	0.786	0.457	0.356	0.192	0.04	0.045		复孔1	1	0.918241	0.760174	0.588663	0.448038	0.270349	0.150799	0.114099	0.0545058
C	0.039	2.565	2.452	2.311	1.661	1.281	0.781	0.453	0.342	0.194	0.04	0.044		复孔2	0.916788	0.875727	0.824491	0.588299	0.450218	0.268532	0.149346	0.109012	0.0552326
D	0.04	2.768	2.484	2.204	1.659	1.284	0.812	0.512	0.381	0.189	0.038	0.042		复孔3	0.990552	0.887355	0.78561	0.587573	0.451308	0.279797	0.170785	0.123183	0.0534157
E	0.042	2.587	2.543	2.028	1.656	1.315	0.697	0.532	0.452	0.175	0.037	0.041		复孔4	0.924782	0.908794	0.721657	0.586483	0.462573	0.238009	0.178052	0.148983	0.0483285
F	0.036	2.846	2.571	2.315	1.654	1.279	0.786	0.445	0.394	0.168	0.04	0.042		复孔5	1.0189	0.918968	0.825945	0.585756	0.449491	0.270349	0.146439	0.127907	0.0457849
G	0.036	2.975	2.465	2.165	1.587	1.276	0.649	0.451	0.385	0.179	0.04	0.038		复孔6	1.06577	0.880451	0.771439	0.56141	0.448401	0.220567	0.148619	0.124637	0.049782
H	0.04	0.044	0.041	0.045	0.04	0.041	0.037	0.043	0.043	0.038	0.042	0.038			0.986131
														normalize	0.973039	0.893484	0.739679	0.572792	0.435958	0.26306	0.146734
															0.89207	0.852116	0.802262	0.572438	0.43808	0.261292	0.145319
															0.963846	0.86343	0.764429	0.571731	0.43914	0.272253	0.16618
															0.899849	0.884291	0.7022	0.57067	0.450101	0.231592	0.173252
															0.991424	0.894191	0.803676	0.569963	0.437372	0.26306	0.142491
															1.03704	0.856712	0.75064	0.546273	0.436312	0.21462	0.144612
														Ave	0.959544	0.874038	0.760481	0.567311	0.439494	0.250979	0.153098
														SD	0.0553863	0.0188824	0.0388672	0.010361	0.0053248	0.0225773	0.0131366
														ttest		0.00501779	2.90436e-05	1.0146e-08	5.70525e-10	5.5065e-11	9.35411e-12
																		*	**	***	***
															100	91.8241	76.0174	58.8663	44.8038	27.0349	15.0799	11.4099	5.45058
															91.6788	87.5727	82.4491	58.8299	45.0218	26.8532	14.9346	10.9012	5.52326
															99.0552	88.7355	78.561	58.7573	45.1308	27.9797	17.0785	12.3183	5.34157
															92.4782	90.8794	72.1657	58.6483	46.2573	23.8009	17.8052	14.8983	4.83285
															101.89	91.8968	82.5945	58.5756	44.9491	27.0349	14.6439	12.7907	4.57849
															106.577	88.0451	77.1439	56.141	44.8401	22.0567	14.8619	12.4637	4.9782
															98.6131	89.8256	78.1553	58.3031	45.1672	25.7934	15.734	12.4637	5.11749

## Sheet: BxPC3
原始数据														数据处理
Measurement count: 1 Filter: 450				BxPC3-24h										空白孔平均值
	1	0	2.5	5	10	20	40	60	80	100	11	12		0.0391667
A	0.038	0.043	0.039	0.04	0.043	0.036	0.045	0.04	0.045	0.037	0.04	0.037		存活率	0	2.5	5	10	20	40	60	80	100
B	0.042	2.185	2.075	1.959	1.761	1.334	1.041	0.945	0.776	0.539	0.04	0.037		复孔1	1	0.948738	0.89468	0.802408	0.603417	0.466874	0.422136	0.343379	0.232932
C	0.039	2.316	2.135	1.956	1.759	1.235	1.043	0.963	0.761	0.629	0.04	0.036		复孔2	1.06105	0.976699	0.893282	0.801476	0.557282	0.467806	0.430524	0.336388	0.274874		99.534	102.33	98.1359	93.1029	102.656	99.6738
D	0.039	2.245	2.045	1.978	1.612	1.496	1.131	0.745	0.784	0.542	0.038	0.036		复孔3	1.02796	0.934757	0.903534	0.732971	0.678913	0.508816	0.328932	0.347107	0.23433
E	0.043	2.264	2.037	1.856	1.755	1.414	1.057	0.823	0.762	0.537	0.037	0.04		复孔4	1.03682	0.931029	0.84668	0.799612	0.640699	0.47433	0.365282	0.336854	0.232
F	0.04	2.154	2.042	1.948	1.746	1.565	1.037	0.962	0.872	0.446	0.04	0.041		复孔5	0.985553	0.933359	0.889553	0.795417	0.711068	0.46501	0.430058	0.388117	0.189592
G	0.037	2.497	2.078	1.975	1.766	1.531	1.049	0.975	0.668	0.538	0.04	0.045		复孔6	1.1454	0.950136	0.902136	0.804738	0.695223	0.470602	0.436117	0.293049	0.232466
H	0.038	0.04	0.045	0.037	0.036	0.044	0.037	0.044	0.04	0.042	0.043	0.042			1.0428
														normalize	0.973039	0.923159	0.870558	0.780774	0.587148	0.454286	0.410755
															1.03244	0.950366	0.869197	0.779867	0.542256	0.455193	0.418917
															1.00025	0.909555	0.879173	0.713209	0.660608	0.495097	0.320064
															1.00886	0.905927	0.823852	0.778053	0.623425	0.461541	0.355433
															0.958981	0.908195	0.86557	0.773972	0.691897	0.452472	0.418463
															1.11452	0.924519	0.877813	0.783041	0.676479	0.457914	0.424358
														Ave	1.01468	0.920287	0.864361	0.768153	0.630302	0.462751	0.391332
														SD	0.055428	0.0167242	0.0205163	0.0270883	0.0574564	0.0161589	0.043204
														ttest		0.00254422	9.75693e-05	1.93334e-06	3.43864e-07	4.57031e-10	9.53729e-10
																		*	**	***	***
															100	94.8738	89.468	80.2408	60.3417	46.6874	42.2136	34.3379	23.2932
															106.105	97.6699	89.3282	80.1476	55.7282	46.7806	43.0524	33.6388	27.4874
															102.796	93.4757	90.3534	73.2971	67.8913	50.8816	32.8932	34.7107	23.433																113.582
															103.682	93.1029	84.668	79.9612	64.0699	47.433	36.5282	33.6854	23.2																92.256
															98.5553	93.3359	88.9553	79.5417	71.1068	46.501	43.0058	38.8117	18.9592																84.8327
															114.54	95.0136	90.2136	80.4738	69.5223	47.0602	43.6117	29.3049	23.2466																58.3459
															104.28	94.5786	88.8311	78.9437	64.7767	47.5573	40.2175	34.0816	23.2699																45.2235
																																							25.8697
原始数据														数据处理																									15.8207
Measurement count: 1 Filter: 450				BxPC3-48h										空白孔平均值																									12.5537
	1	0	2.5	5	10	20	40	60	80	100	11	12		0.04																									5.21508
A	0.041	0.042	0.038	0.038	0.04	0.038	0.043	0.037	0.041	0.044	0.038	0.045		存活率	0	2.5	5	10	20	40	60	80	100
B	0.039	2.235	1.987	1.845	1.384	1.264	0.724	0.518	0.354	0.153	0.038	0.041		复孔1	1	0.887016	0.822323	0.612301	0.557631	0.311617	0.217768	0.143052	0.0514806
C	0.04	2.345	1.968	1.812	1.348	1.157	0.719	0.538	0.386	0.186	0.043	0.044		复孔2	1.05011	0.87836	0.807289	0.5959	0.508884	0.309339	0.226879	0.157631	0.0665148
D	0.044	2.456	1.846	1.765	1.367	1.132	0.785	0.507	0.398	0.207	0.04	0.035		复孔3	1.10068	0.822779	0.785877	0.604556	0.497494	0.339408	0.212756	0.163098	0.076082
E	0.04	2.485	2.153	1.789	1.448	1.045	0.729	0.604	0.312	0.265	0.037	0.039		复孔4	1.1139	0.962642	0.796811	0.641458	0.457859	0.313895	0.256948	0.123918	0.102506
F	0.04	2.265	2.135	1.832	1.268	1.154	0.626	0.532	0.432	0.217	0.037	0.039		复孔5	1.01367	0.954442	0.816401	0.559453	0.507517	0.26697	0.224146	0.178588	0.0806378
G	0.041	2.156	2.215	1.801	1.412	1.065	0.721	0.582	0.356	0.234	0.038	0.042		复孔6	0.964009	0.990888	0.802278	0.625057	0.46697	0.310251	0.246925	0.143964	0.0883827
H	0.041	0.043	0.045	0.036	0.039	0.041	0.042	0.039	0.038	0.043	0.042	0.036			1.04039
														normalize	0.973039	0.863101	0.800152	0.595792	0.542596	0.303216	0.211896
															1.0218	0.854678	0.785524	0.579833	0.495164	0.300999	0.220762
															1.07101	0.800596	0.764689	0.588256	0.484081	0.330257	0.20702
															1.08386	0.936688	0.775328	0.624163	0.445514	0.305432	0.25002
															0.986338	0.928709	0.79439	0.54437	0.493834	0.259772	0.218102
															0.938018	0.964173	0.780647	0.608205	0.45438	0.301886	0.240267
														Ave	1.01234	0.891324	0.783455	0.590103	0.485928	0.30026	0.224678
														SD	0.0572563	0.0618604	0.0128745	0.0272784	0.0346152	0.0227056	0.0168463
														ttest		0.00556776	2.41183e-06	1.56196e-08	3.08213e-09	7.0105e-11	1.89009e-11
																		*	**	***	***
															100	88.7016	82.2323	61.2301	55.7631	31.1617	21.7768	14.3052	5.14806
															105.011	87.836	80.7289	59.59	50.8884	30.9339	22.6879	15.7631	6.65148
															110.068	82.2779	78.5877	60.4556	49.7494	33.9408	21.2756	16.3098	7.6082
															111.39	96.2642	79.6811	64.1458	45.7859	31.3895	25.6948	12.3918	10.2506
															101.367	95.4442	81.6401	55.9453	50.7517	26.697	22.4146	17.8588	8.06378
															96.4009	99.0888	80.2278	62.5057	46.697	31.0251	24.6925	14.3964	8.83827
															104.039	91.6021	80.5163	60.6454	49.9393	30.858	23.0904	15.1708	7.76006

## Sheet: PaTu8988
原始数据														数据处理
Measurement count: 1 Filter: 450				PaTu8988-24h										空白孔平均值
	1	0	2.5	5	10	20	40	60	80	100	11	12		0.0378333
A	0.038	0.045	0.042	0.041	0.043	0.04	0.041	0.042	0.04	0.038	0.04	0.043		存活率	0	2.5	5	10	20	40	60	80	100
B	0.04	1.986	1.876	1.796	1.644	1.311	1.107	0.776	0.723	0.563	0.038	0.035		复孔1	1	0.943537	0.902472	0.82445	0.65352	0.548807	0.378903	0.351698	0.26957
C	0.035	2.179	1.881	1.603	1.659	1.315	1.101	0.812	0.682	0.565	0.043	0.035		复孔2	1.09907	0.946103	0.803405	0.83215	0.655574	0.545727	0.397382	0.330653	0.270596
D	0.038	2.224	1.965	1.714	1.652	1.319	1.056	0.824	0.688	0.485	0.04	0.037		复孔3	1.12217	0.989221	0.860382	0.828557	0.657627	0.522628	0.403542	0.333733	0.229532
E	0.04	2.219	1.892	1.631	1.621	1.275	1.042	0.795	0.694	0.645	0.037	0.039		复孔4	1.1196	0.95175	0.817777	0.812644	0.635041	0.515442	0.388656	0.336812	0.311661
F	0.041	2.196	1.976	1.735	1.712	1.348	1.081	0.798	0.698	0.557	0.037	0.044		复孔5	1.10779	0.994867	0.871161	0.859355	0.672513	0.535461	0.390196	0.338866	0.26649
G	0.035	2.183	1.912	1.754	1.648	1.311	0.978	0.784	0.724	0.571	0.038	0.037		复孔6	1.10112	0.962016	0.880914	0.826504	0.65352	0.48259	0.38301	0.352211	0.273676
H	0.043	0.037	0.041	0.043	0.038	0.036	0.039	0.043	0.041	0.037	0.043	0.038			1.09162
														normalize	0.916066	0.864342	0.826724	0.755251	0.598668	0.502743	0.3471
															1.00682	0.866693	0.735972	0.762304	0.600549	0.499922	0.364028
															1.02798	0.906191	0.788166	0.759013	0.602429	0.478762	0.369671
															1.02563	0.871865	0.749138	0.744436	0.58174	0.472179	0.356034
															1.01481	0.911364	0.798041	0.787226	0.616066	0.490517	0.357445
															1.0087	0.88127	0.806975	0.757132	0.598668	0.442085	0.350862
														Ave	1	0.883621	0.784169	0.760893	0.599687	0.481034	0.357524
														SD	0.0420143	0.0204012	0.0348987	0.0142532	0.0109609	0.0224436	0.00830795
														ttest		0.000115153	2.14083e-06	1.18535e-07	6.52586e-10	1.25979e-10	5.30086e-12
																		*	**	***	***
															100	94.3537	90.2472	82.445	65.352	54.8807	37.8903	35.1698	26.957
															109.907	94.6103	80.3405	83.215	65.5574	54.5727	39.7382	33.0653	27.0596
															112.217	98.9221	86.0382	82.8557	65.7627	52.2628	40.3542	33.3733	22.9532
															111.96	95.175	81.7777	81.2644	63.5041	51.5442	38.8656	33.6812	31.1661
															110.779	99.4867	87.1161	85.9355	67.2513	53.5461	39.0196	33.8866	26.649
															110.112	96.2016	88.0914	82.6504	65.352	48.259	38.301	35.2211	27.3676
															109.162	96.4582	85.6018	83.061	65.4633	52.5109	39.0281	34.0662	27.0254
原始数据														数据处理
Measurement count: 1 Filter: 450				PaTu8988-48h										空白孔平均值
	1	0	2.5	5	10	20	40	60	80	100	11	12		0.0416667
A	0.037	0.041	0.037	0.039	0.041	0.041	0.044	0.038	0.041	0.039	0.043	0.035		存活率	0	2.5	5	10	20	40	60	80	100
B	0.037	2.235	2.098	1.8	1.384	1.042	0.742	0.614	0.354	0.234	0.038	0.045		复孔1	1	0.937538	0.801672	0.612006	0.456079	0.319301	0.260942	0.142401	0.08769
C	0.042	2.259	2.067	1.768	1.201	1.027	0.649	0.592	0.415	0.187	0.043	0.039		复孔2	1.01094	0.923404	0.787082	0.528571	0.44924	0.2769	0.250912	0.170213	0.0662614
D	0.037	2.317	2.122	1.855	1.367	1.113	0.768	0.588	0.367	0.275	0.04	0.041		复孔3	1.03739	0.94848	0.826748	0.604255	0.48845	0.331155	0.249088	0.148328	0.106383
E	0.038	2.307	2.031	1.843	1.348	1.045	0.745	0.595	0.371	0.265	0.037	0.04		复孔4	1.03283	0.906991	0.821277	0.595593	0.457447	0.320669	0.25228	0.150152	0.101824
F	0.043	2.265	2.126	1.852	1.268	1.129	0.765	0.602	0.364	0.217	0.037	0.045		复孔5	1.01368	0.950304	0.82538	0.559119	0.495745	0.329787	0.255471	0.14696	0.0799392
G	0.041	2.156	2.014	1.869	1.312	1.065	0.736	0.611	0.356	0.234	0.038	0.04		复孔6	0.963982	0.89924	0.833131	0.579179	0.466565	0.316565	0.259574	0.143313	0.08769
H	0.039	0.043	0.037	0.036	0.042	0.044	0.044	0.04	0.044	0.04	0.04	0.041			1.0098
														normalize	0.916066	0.858847	0.734384	0.560638	0.417798	0.292501	0.23904
															0.92609	0.845899	0.721019	0.484206	0.411534	0.253658	0.229852
															0.950314	0.86887	0.757355	0.553538	0.447452	0.30336	0.228181
															0.946137	0.830863	0.752343	0.545602	0.419051	0.293754	0.231105
															0.928596	0.870541	0.756102	0.512189	0.454135	0.302107	0.234028
															0.883071	0.823763	0.763203	0.530566	0.427405	0.289995	0.237787
														Ave	0.925046	0.849797	0.747401	0.531123	0.429562	0.289229	0.233332
														SD	0.0242469	0.0196338	0.0162134	0.028786	0.0173344	0.0182349	0.0043937
														ttest		0.000149477	3.68486e-08	1.87211e-10	1.91038e-12	1.90293e-13	1.0318e-14
																		*	**	***	***
															100	93.7538	80.1672	61.2006	45.6079	31.9301	26.0942	14.2401	8.769
															101.094	92.3404	78.7082	52.8571	44.924	27.69	25.0912	17.0213	6.62614
															103.739	94.848	82.6748	60.4255	48.845	33.1155	24.9088	14.8328	10.6383
															103.283	90.6991	82.1277	59.5593	45.7447	32.0669	25.228	15.0152	10.1824
															101.368	95.0304	82.538	55.9119	49.5745	32.9787	25.5471	14.696	7.99392
															96.3982	89.924	83.3131	57.9179	46.6565	31.6565	25.9574	14.3313	8.769
															100.98	92.766	81.5881	57.9787	46.8921	31.5729	25.4711	15.0228	8.82979
