# Supplementary material for: Andrographolide induces protective autophagy and targeting DJ-1 triggers reactive oxygen species-induced cell death in pancreatic cancer
Source: PeerJ. 2024 Jun 28;12:e17619. doi: 10.7717/peerj.17619 (PMC11216212; doi:10.7717/peerj.17619)
Supplement: Supplemental Information 1 [file peerj-12-17619-s001.zip › Figure1/fig1-clony formation/PANC-1/clony formation.xlsx]

## Sheet: Sheet1
Control	10 μM	20 μM	40 μM
153	127	104	65
166	135	89	59
178	148	94	70
