# Supplementary material for: Andrographolide induces protective autophagy and targeting DJ-1 triggers reactive oxygen species-induced cell death in pancreatic cancer
Source: PeerJ. 2024 Jun 28;12:e17619. doi: 10.7717/peerj.17619 (PMC11216212; doi:10.7717/peerj.17619)
Supplement: Supplemental Information 1 [file peerj-12-17619-s001.zip › Figure2/Fig2-cycle/PANC-1/sub G2M portion.xlsx]

## Sheet: Sheet1
Control	10 μM	20 μM	40 μM
26.48	36.46	40.47	52.83
24.54	34.51	42.15	51.12
25.17	37.54	40.75	50.65
