# Supplementary material for: Andrographolide induces protective autophagy and targeting DJ-1 triggers reactive oxygen species-induced cell death in pancreatic cancer
Source: PeerJ. 2024 Jun 28;12:e17619. doi: 10.7717/peerj.17619 (PMC11216212; doi:10.7717/peerj.17619)
Supplement: Supplemental Information 1 [file peerj-12-17619-s001.zip › Figure2/fig2-apoptosis/BxPC3/apoptosis.xlsx]

## Sheet: Sheet1
Control	10 μM	20 μM	40 μM
5.09	15.7	22.99	32.07
6.75	16.42	26.54	31.12
5.75	14.65	21.62	34.16
