# Supplementary material for: Andrographolide induces protective autophagy and targeting DJ-1 triggers reactive oxygen species-induced cell death in pancreatic cancer
Source: PeerJ. 2024 Jun 28;12:e17619. doi: 10.7717/peerj.17619 (PMC11216212; doi:10.7717/peerj.17619)
Supplement: Supplemental Information 1 [file peerj-12-17619-s001.zip › Figure2/fig2-apoptosis/PANC-1/apoptosis.xlsx]

## Sheet: Sheet1
Control	10 μM	20 μM	40 μM
5.41	16.9	24.09	32.22
4.54	14.51	22.15	31.12
5.17	13.54	20.75	29.65
