# Supplementary material for: Andrographolide induces protective autophagy and targeting DJ-1 triggers reactive oxygen species-induced cell death in pancreatic cancer
Source: PeerJ. 2024 Jun 28;12:e17619. doi: 10.7717/peerj.17619 (PMC11216212; doi:10.7717/peerj.17619)
Supplement: Supplemental Information 1 [file peerj-12-17619-s001.zip › Figure2/fig2-apoptosis/PaTu8988/apoptosis.xlsx]

## Sheet: Sheet1
Control	10 μM	20 μM	40 μM
1.99	13.04	23.98	30.97
2.44	13.45	21.32	31.32
3.54	14.56	20.62	30.42
