# Supplementary material for: Andrographolide induces protective autophagy and targeting DJ-1 triggers reactive oxygen species-induced cell death in pancreatic cancer
Source: PeerJ. 2024 Jun 28;12:e17619. doi: 10.7717/peerj.17619 (PMC11216212; doi:10.7717/peerj.17619)
Supplement: Supplemental Information 1 [file peerj-12-17619-s001.zip › Figure3/Fig3-FCM ROS/BxPC3.xlsx]

## Sheet: Sheet1
Control	10 μM	20 μM	40 μM
1	1.542	1.965	2.286
1.053	1.368	2.065	2.375
1.185	1.759	2.135	2.496
