# Supplementary material for: Andrographolide induces protective autophagy and targeting DJ-1 triggers reactive oxygen species-induced cell death in pancreatic cancer
Source: PeerJ. 2024 Jun 28;12:e17619. doi: 10.7717/peerj.17619 (PMC11216212; doi:10.7717/peerj.17619)
Supplement: Supplemental Information 1 [file peerj-12-17619-s001.zip › Figure3/Fig3-IF ROS/BxPC3.xlsx]

## Sheet: Sheet1
Control	10 μM	20 μM	40 μM
1	1.574	2.086	4.541
1.052	1.641	2.124	4.321
0.948	1.485	2.312	4.286
