# Supplementary material for: Andrographolide induces protective autophagy and targeting DJ-1 triggers reactive oxygen species-induced cell death in pancreatic cancer
Source: PeerJ. 2024 Jun 28;12:e17619. doi: 10.7717/peerj.17619 (PMC11216212; doi:10.7717/peerj.17619)
Supplement: Supplemental Information 1 [file peerj-12-17619-s001.zip › Figure4/Fig4 Tunel/Tunel.xlsx]

## Sheet: Sheet1
Control	Andro 5 mg/kg body-wt	Andro 10 mg/kg body-wt	Andro 20 mg/kg body-wt
1	7.365	15.265	23.265
2.856	8.151	12.349	22.328
1.025	5.057	14.057	19.245
