# Supplementary material for: Andrographolide induces protective autophagy and targeting DJ-1 triggers reactive oxygen species-induced cell death in pancreatic cancer
Source: PeerJ. 2024 Jun 28;12:e17619. doi: 10.7717/peerj.17619 (PMC11216212; doi:10.7717/peerj.17619)
Supplement: Supplemental Information 1 [file peerj-12-17619-s001.zip › Figure4/Fig4 tumor/Fig4 tumor.xlsx]

## Sheet: Sheet1
测量日期：	2021-06-07			测量日期：	2021-06-14							测量日期：	2021-06-21							测量日期：	2021-06-28							测量日期：	2021-07-05
Group	NO	BW/g		Group	NO	BW/g	肿瘤体积			备注		Group	NO	BW/g	肿瘤体积			备注		Group	NO	BW/g	肿瘤体积			备注		Group	NO	BW/g	肿瘤体积			备注（肿瘤重量）
							a（mm）	b（mm）	V（mm3）						a（mm）	b（mm）	V（mm3）						a（mm）	b（mm）	V（mm3）						a（mm）	b（mm）	V（mm3）
Control	1	15.4		Control	1	15.7	6.25	5.21	84.8253			Control	1	16.2	10.57	8.88	416.746			Control	1	16.7	12.95	10.21	674.981			Control	1	17.1	14.04	11.29	894.798	1.633
	2	15.1			2	15.5	6.49	5.13	85.3983				2	16.9	10.71	8.5	386.899				2	17.1	11.85	10.79	689.813				2	17.6	12.54	11.36	809.141	1.769
	3	15.1			3	15.6	6.54	5.04	83.0632				3	16.8	10.18	9.63	472.031				3	17.2	11.32	10.18	586.559				3	17.9	12.62	11.16	785.883	1.743
	4	16.9			4	17.3	6.19	5.52	94.3059				4	17.6	10.56	9.93	520.634				4	17.9	12.63	10.95	757.184				4	18.1	13.55	11.33	869.699	1.668
	5	15.8			5	16	5.66	5.01	71.0333				5	16.9	10.34	9.59	475.475				5	17.3	12.29	10.84	722.072				5	17.8	12.91	11.71	885.136	1.843
5 mg/kg Andro	6	14.9		5 mg/kg Andro	6	15.3	6.2	5.08	79.9998			5 mg/kg Andro	6	15.5	11.57	8.24	392.788			5 mg/kg Andro	6	16.3	12.12	9.65	564.322			5 mg/kg Andro	6	16.7	12.64	11.02	767.503	1.263
	7	16			7	16.4	5.78	5.42	84.8978				7	16.5	10.51	8.03	338.847				7	16.8	11.99	10.05	605.51				7	17.3	11.92	11.53	792.328	1.301
	8	15.1			8	15.5	5.89	5.46	87.7952				8	15.9	9.7	8.17	323.732				8	16.4	10.72	10.13	550.027				8	17	11.63	10.86	685.819	1.314
	9	15.5			9	16.1	5.58	5.25	76.8994				9	16.4	9.22	8.66	345.73				9	16.8	11.79	10.24	618.136				9	17.6	12.53	11.05	764.972	1.212
	10	16.7			10	16.9	5.18	5.13	68.1608				10	17.1	9.3	9.03	379.165				10	17.4	10.22	10.68	582.859				10	18	11.91	10.77	690.738	1.279
10 mg/kg Andro	11	16.3		10 mg/kg Andro	11	16.9	5.38	5.23	73.5793			10 mg/kg Andro	11	17.3	8.89	7.76	267.667			10 mg/kg Andro	11	17.9	10.66	9.73	504.607			10 mg/kg Andro	11	18.2	11.26	10.26	592.657	0.978
	12	16.4			12	16.6	5.75	5.13	75.6611				12	17.8	8.73	8.02	280.759				12	18.5	10.04	9.81	483.105				12	18.4	11.48	10.83	673.238	0.942
	13	16.8			13	17.1	5.34	5.08	68.9031				13	17.3	9.87	8.12	325.386				13	17.7	10.72	10.14	551.113				13	18	11.42	10.61	642.787	0.867
	14	15.2			14	15.7	5.63	5.16	74.9511				14	16	8.9	7.26	234.549				14	16.5	10.06	9.31	435.981				14	17.1	11.26	10.35	603.1	0.903
	15	15.5			15	16	5.35	5.22	72.8895				15	16.6	8.72	7.79	264.583				15	17	10.26	10.28	542.13				15	17.4	10.76	10.55	598.807	0.794
20 mg/kg Andro	16	15.8		20 mg/kg Andro	16	16	6.07	5.12	79.5607			20 mg/kg Andro	16	16.4	8.54	7.92	267.842			20 mg/kg Andro	16	16.9	9.39	9.74	445.403			20 mg/kg Andro	16	17.4	10.81	10.03	543.748	0.725
	17	15.3			17	15.7	5.56	4.93	67.5676				17	16.3	8.32	7.18	214.458				17	16.7	10.1	9.83	487.976				17	17.2	11.31	10.25	594.128	0.651
	18	14.8			18	15.1	5.31	5.07	68.2465				18	15.8	7.99	7.2	207.101				18	16.2	9.74	9.38	428.484				18	16.6	10.82	9.74	513.234	0.698
	19	15.4			19	16	5.64	5.15	74.7935				19	16.5	7.92	7.61	229.332				19	16.8	9.83	9.06	403.441				19	17.4	10.89	9.84	527.215	0.691
	20	16.3			20	16.9	5.26	4.97	64.9634				20	17	8.2	7.55	233.71				20	17.4	10.1	8.87	397.318				20	17.8	11.04	9.51	499.229	0.72
接种日期：	2021-06-07			接种日期：	2021-06-07		7					接种日期：	2021-06-07		14					接种日期：	2021-06-07		21					接种日期：	2021-06-07		28
