# Supplementary material for: Andrographolide induces protective autophagy and targeting DJ-1 triggers reactive oxygen species-induced cell death in pancreatic cancer
Source: PeerJ. 2024 Jun 28;12:e17619. doi: 10.7717/peerj.17619 (PMC11216212; doi:10.7717/peerj.17619)
Supplement: Supplemental Information 1 [file peerj-12-17619-s001.zip › Figure5/Fig5a-WB/gray value.xlsx]

## Sheet: 20241
数据1		标签	面积	灰度值（平均值）	灰度绝对值	总灰度值	protein/ ratio
DJ-1	Control	测量 1	1716	31130.5	30577.8	5.24715e+07	1.24645
	10	测量 2	1480	28484.7	27932	4.13394e+07	1.03931
	20	测量 3	1850	19548.6	18995.9	3.51424e+07	0.801469
	40	测量 4	1007	4866.57	4313.88	4.34407e+06	0.107819
	背景	测量 5	23	552.696
内参GAPDH	Control	测量 6	1589	27410.7	26492.5	4.20966e+07
	10	测量 7	1391	29513.3	28595.1	3.97758e+07
	20	测量 8	1525	29670.6	28752.4	4.38475e+07
	40	测量 9	1403	29635.5	28717.3	4.02904e+07
	背景	测量 10	20	918.2
数据2		标签	面积	灰度值（平均值）	灰度绝对值	总灰度值	protein/ ratio
DJ-1	Control	测量 1	1883	30319	29860.3	5.6227e+07	1.38077
	10	测量 2	1656	27611.5	27152.9	4.49651e+07	1.01603
	20	测量 3	1742	19630.4	19171.8	3.33973e+07	0.824625
	40	测量 4	1084	4811.29	4352.65	4.71828e+06	0.127045
	背景	测量 5	25	458.64
内参GAPDH	Control	测量 6	1481	28406.1	27495.9	4.07214e+07
	10	测量 7	1679	27268.6	26358.4	4.42557e+07
	20	测量 8	1357	30755.5	29845.2	4.05e+07
	40	测量 9	1269	30176.4	29266.1	3.71387e+07
	背景	测量 10	18	910.278
数据3		标签	面积	灰度值（平均值）	灰度绝对值	总灰度值	protein/ ratio
DJ-1	Control	测量 1	1745	31231.2	30773.6	5.36999e+07	1.31458
	10	测量 2	1544	28629.9	28172.3	4.3498e+07	1.12263
	20	测量 3	1567	20988.6	20531	3.2172e+07	0.779028
	40	测量 4	1109	4726.82	4269.15	4.73449e+06	0.110958
	背景	测量 5	18	457.667
内参GAPDH	Control	测量 6	1486	28391.4	27489.6	4.08495e+07
	10	测量 7	1331	30012.6	29110.8	3.87465e+07
	20	测量 8	1380	30827.6	29925.8	4.12977e+07
	40	测量 9	1530	28790.1	27888.3	4.26691e+07
	背景	测量 10	15	901.8
