# Supplementary material for: Andrographolide induces protective autophagy and targeting DJ-1 triggers reactive oxygen species-induced cell death in pancreatic cancer
Source: PeerJ. 2024 Jun 28;12:e17619. doi: 10.7717/peerj.17619 (PMC11216212; doi:10.7717/peerj.17619)
Supplement: Supplemental Information 1 [file peerj-12-17619-s001.zip › Figure5/Fig5b-PCR/PCR.xlsx]

## Sheet: PANC-1
序号	分组	β-actin	DJ-1	ΔCq	ΔΔCq	RQ（2-ΔΔCq）	Average	normalize
1	Control-1	19.65	22.32	2.67	0	1	0.901918	1.10875		基因名	双向引物序列
		19.34	22.12	2.78	0.11	0.926588		1.02735		GAPDH	F 5’-TCGGAGTCAACGGATTTGGT-3’
		19.46	22.49	3.03	0.36	0.779165		0.863898			R 5’-TTCCCGTTCTCAGCCTTGAC-3’
2	Vec-2	21.35	23.99	2.64	-0.03	1.02101		1.13205		DJ-1	F 5′-GTTCATTTTCAGCCTGGTGTGG-3′
		21.26	23.96	2.7	0.03	0.97942		1.08593			R 5′-ATGTTATATGTTTACAAGCCTGCAC-3′
		21.42	24.24	2.82	0.15	0.90125		0.99926
3	oe-DJ-1-3	21.53	22	0.47	-2.2	4.59479		5.09447
		21.6	22.14	0.54	-2.13	4.37717		4.85319
		21.8	22.32	0.52	-2.15	4.43828		4.92094
