# Supplementary material for: Andrographolide induces protective autophagy and targeting DJ-1 triggers reactive oxygen species-induced cell death in pancreatic cancer
Source: PeerJ. 2024 Jun 28;12:e17619. doi: 10.7717/peerj.17619 (PMC11216212; doi:10.7717/peerj.17619)
Supplement: Supplemental Information 1 [file peerj-12-17619-s001.zip › Figure5/Fig5c-IF ROS/PANC-1.xlsx]

## Sheet: Sheet1
Control	40 μM Andro	40 μM+Vec	40 μM+oe-DJ-1
1	3.562	3.426	2.15
0.864	3.425	3.321	2.135
1.135	3.346	3.625	2.246
