# Supplementary material for: Andrographolide induces protective autophagy and targeting DJ-1 triggers reactive oxygen species-induced cell death in pancreatic cancer
Source: PeerJ. 2024 Jun 28;12:e17619. doi: 10.7717/peerj.17619 (PMC11216212; doi:10.7717/peerj.17619)
Supplement: Supplemental Information 1 [file peerj-12-17619-s001.zip › Figure5/Fig5d-FCM ROS/PANC-1.xlsx]

## Sheet: Sheet1
Control	40 μM Andro	40 μM+Vec	40 μM+oe-DJ-1
1	5.168	5.073	2.846
1.043	4.507	5.542	2.7274
1.099	4.858	4.865	2.689
