# Supplementary material for: Andrographolide induces protective autophagy and targeting DJ-1 triggers reactive oxygen species-induced cell death in pancreatic cancer
Source: PeerJ. 2024 Jun 28;12:e17619. doi: 10.7717/peerj.17619 (PMC11216212; doi:10.7717/peerj.17619)
Supplement: Supplemental Information 1 [file peerj-12-17619-s001.zip › Figure5/Fig5e-IF ROS/PANC-1.xlsx]

## Sheet: Sheet1
Control	40 μM Andro	NAC	40 μM Andro +NAC
1	3.244	1.085	1.467
1.186	3.159	1.065	1.358
1.054	3.231	1.074	1.556
