# Supplementary material for: Andrographolide induces protective autophagy and targeting DJ-1 triggers reactive oxygen species-induced cell death in pancreatic cancer
Source: PeerJ. 2024 Jun 28;12:e17619. doi: 10.7717/peerj.17619 (PMC11216212; doi:10.7717/peerj.17619)
Supplement: Supplemental Information 1 [file peerj-12-17619-s001.zip › Figure5/Fig5f-FCM ROS/FCM ROS.xlsx]

## Sheet: Sheet1
Control	40 μM Andro	NAC	40 μM Andro+NAC
1	2.354	0.875	1.548
1.135	2.756	0.685	1.524
1.079	2.586	0.586	1.386
