# Supplementary material for: Andrographolide induces protective autophagy and targeting DJ-1 triggers reactive oxygen species-induced cell death in pancreatic cancer
Source: PeerJ. 2024 Jun 28;12:e17619. doi: 10.7717/peerj.17619 (PMC11216212; doi:10.7717/peerj.17619)
Supplement: Supplemental Information 1 [file peerj-12-17619-s001.zip › Figure5/Fig5h-CCK8/CCK8.xlsx]

## Sheet: PANC-1
原始数据														数据处理
Measurement count: 1 Filter: 450				PANC-1-24h										空白孔平均值
	1	0	2.5	5	10	20	40	60	80	100	11	12		0.066
A	0.042	0.043	0.045	0.042	0.041	0.041	0.044	0.04	0.04	0.035	0.041	0.042		存活率	0	2.5	5	10
B	0.04	1.465	0.696	1.816	0.965	0.043	0.045	0.044	0.044	0.037	0.036	0.056		复孔1	1	0.450322	1.25089	0.642602
C	0.035	1.542	0.824	1.826	1.186	0.039	0.043	0.038	0.038	0.044	0.037	0.067		复孔2	1.05504	0.541816	1.25804	0.800572
D	0.036	1.435	0.785	1.916	0.995	0.042	0.044	0.041	0.041	0.044	0.037	0.068		复孔3	0.978556	0.513939	1.32237	0.664046
E	0.037	1.685	0.715	1.975	1.196	0.044	0.039	0.035	0.035	0.04	0.039	0.059		复孔4	1.15726	0.463903	1.36455	0.80772
F	0.035	1.456	0.813	1.869	1.054	0.044	0.044	0.038	0.038	0.038	0.039	0.068		复孔5	0.993567	0.533953	1.28878	0.706219
G	0.038	1.52	0.734	1.975	0.985	0.037	0.041	0.038	0.038	0.044	0.043	0.078		复孔6	1.03931	0.477484	1.36455	0.656898
H	0.044	0.036	0.037	0.043	0.04	0.039	0.039	0.044	0.044	0.035	0.038	0.041			1.03729
														normalize	0.964052	0.434133	1.20593	0.619502
															1.01711	0.522338	1.21282	0.771793
															0.943379	0.495463	1.27484	0.640175
															1.11565	0.447226	1.31549	0.778684
															0.95785	0.514758	1.24245	0.680832
															1.00195	0.460319	1.31549	0.633284
														Ave	1	0.47904	1.26117	0.687378
														SD	0.0631623	0.0368767	0.0486398	0.0710873
														ttest		8.11815e-09	1.1461e-05	1.11163e-05
																		*
