# Supplementary material for: Andrographolide induces protective autophagy and targeting DJ-1 triggers reactive oxygen species-induced cell death in pancreatic cancer
Source: PeerJ. 2024 Jun 28;12:e17619. doi: 10.7717/peerj.17619 (PMC11216212; doi:10.7717/peerj.17619)
Supplement: Supplemental Information 1 [file peerj-12-17619-s001.zip › Figure5/Fig5i-WB/gray value.xlsx]

## Sheet: 20241
数据1		标签	面积	灰度值（平均值）	灰度绝对值	总灰度值	protein/ ratio
Cleaved-caspase-3	Control	测量 1	927	18917.8	17585.8	1.63021e+07	0.336078
	40μM Andro	测量 2	1643	29339.6	28007.7	4.60167e+07	0.911186
	NAC	测量 3	1399	12199.2	10867.3	1.52034e+07	0.380966
	40μM Andro+NAC	测量 4	1228	28391.2	27059.3	3.32288e+07	0.744298
	背景	测量 5	14	1331.93
内参GAPDH	Control	测量 6	1677	30668.3	28924.8	4.85069e+07
	40μM Andro	测量 7	1674	31911.9	30168.4	5.05019e+07
	NAC	测量 8	1349	31326.4	29582.9	3.99074e+07
	40μM Andro+NAC	测量 9	1615	29387.1	27643.7	4.46445e+07
	背景	测量 10	24	1743.47
数据2		标签	面积	灰度值（平均值）	灰度绝对值	总灰度值	protein/ ratio
DJ-1	Control	测量 1	1364	16109.4	14855.9	2.02635e+07	0.412111
	40μM Andro	测量 2	1323	31289	30035.5	3.9737e+07	0.784273
	NAC	测量 3	1288	12603.8	11350.4	1.46193e+07	0.316664
	40μM Andro+NAC	测量 4	1080	28967.4	27714	2.99311e+07	0.683395
	背景	测量 5	24	1253.46
内参GAPDH	Control	测量 6	1692	30897.5	29060.3	4.917e+07
	40μM Andro	测量 7	1694	31747.2	29909.9	5.06674e+07
	NAC	测量 8	1635	30073.7	28236.5	4.61666e+07
	40μM Andro+NAC	测量 9	1544	30203.6	28366.3	4.37976e+07
	背景	测量 10	23	1837.26
数据3		标签	面积	灰度值（平均值）	灰度绝对值	总灰度值	protein/ ratio
DJ-1	Control	测量 1	1046	18108.2	16883.1	1.76598e+07	0.36958
	40μM Andro	测量 2	1241	31680.3	30455.2	3.77949e+07	0.803868
	NAC	测量 3	1061	13745.1	12520.1	1.32838e+07	0.318907
	40μM Andro+NAC	测量 4	1177	28610.8	27385.7	3.2233e+07	0.774533
	背景	测量 5	16	1225.06
内参GAPDH	Control	测量 6	1656	30663.5	28854.7	4.77833e+07
	40μM Andro	测量 7	1549	32161.5	30352.7	4.70163e+07
	NAC	测量 8	1424	31060.3	29251.5	4.16541e+07
	40μM Andro+NAC	测量 9	1444	30628.8	28820	4.16161e+07
	背景	测量 10	25	1808.8
