# Supplementary material for: Andrographolide induces protective autophagy and targeting DJ-1 triggers reactive oxygen species-induced cell death in pancreatic cancer
Source: PeerJ. 2024 Jun 28;12:e17619. doi: 10.7717/peerj.17619 (PMC11216212; doi:10.7717/peerj.17619)
Supplement: Supplemental Information 1 [file peerj-12-17619-s001.zip › Figure5/Fig5j-FCM apoptosis/PANC -1.xlsx]

## Sheet: Sheet1
Control	40 μM Andro	NAC	40 μM Andro+NAC
7.43	28.53	5.36	17.54
9.52	30.85	3.45	15.34
6.75	27.65	6.45	13.86
