# Supplementary material for: Andrographolide induces protective autophagy and targeting DJ-1 triggers reactive oxygen species-induced cell death in pancreatic cancer
Source: PeerJ. 2024 Jun 28;12:e17619. doi: 10.7717/peerj.17619 (PMC11216212; doi:10.7717/peerj.17619)
Supplement: Supplemental Information 1 [file peerj-12-17619-s001.zip › Figure6/Fig6a-IF(LC3)/IF (LC3).xlsx]

## Sheet: Sheet1
Control	10 μM	20 μM	40 μM
1	1.285	1.687	2.35
1.065	1.275	1.678	2.475
1.045	1.265	1.612	2.412
