# Supplementary material for: Andrographolide induces protective autophagy and targeting DJ-1 triggers reactive oxygen species-induced cell death in pancreatic cancer
Source: PeerJ. 2024 Jun 28;12:e17619. doi: 10.7717/peerj.17619 (PMC11216212; doi:10.7717/peerj.17619)
Supplement: Supplemental Information 1 [file peerj-12-17619-s001.zip › Figure6/Fig6b WB/gray value.xlsx]

## Sheet: 20241
数据1		标签	面积	灰度值（平均值）	灰度绝对值	总灰度值	protein/ ratio
LC3	Control	测量 1	1716	19010.2	12509.8	2.14669e+07	0.383019
	10	测量 2	1499	26214.8	19714.4	2.9552e+07	0.663727
	20	测量 3	1682	28487.5	21987.2	3.69824e+07	0.652533
	40	测量 4	1942	32177.2	25676.8	4.98644e+07	0.908666
	背景	测量 5	20	6500.35
P62	Control	测量 6	1793	31576.1	30859.3	5.53307e+07	0.987228
	10	测量 7	1841	28367	27650.1	5.09039e+07	1.14329
	20	测量 8	1657	17809.1	17092.2	2.83218e+07	0.499722
	40	测量 9	924	5478.86	4762.02	4.40011e+06	0.080182
	背景	测量 10	36	716.833
内参GAPDH	Control	测量 11	1989	28833.6	28178.2	5.60465e+07
	10	测量 12	1507	30200.4	29545	4.45243e+07
	20	测量 13	2112	27490.3	26834.9	5.66752e+07
	40	测量 14	1878	29876.2	29220.7	5.48766e+07
	背景	测量 15	17	655.412
数据2		标签	面积	灰度值（平均值）	灰度绝对值	总灰度值	protein/ ratio
LC3	Control	测量 1	1981	18289.6	11919.3	2.36122e+07	0.436133
	10	测量 2	2065	24639.9	18269.6	3.77268e+07	0.780273
	20	测量 3	2186	27748.4	21378.1	4.67326e+07	0.836524
	40	测量 4	2277	31874.5	25504.2	5.80731e+07	0.87142
	背景	测量 5	10	6370.3
P62	Control	测量 6	1879	30846.3	28150.6	5.2895e+07	0.977006
	10	测量 7	1572	29877.9	27182.2	4.27304e+07	0.883759
	20	测量 8	1775	17082.5	14386.7	2.55365e+07	0.457108
	40	测量 9	962	5689.46	2993.71	2.87995e+06	0.0432153
	背景	测量 10	28	2695.75
内参GAPDH	Control	测量 11	1918	29163.3	28227.2	5.41398e+07
	10	测量 12	1770	28252.9	27316.8	4.83508e+07
	20	测量 13	2104	27488	26551.9	5.58653e+07
	40	测量 14	2504	27550.3	26614.2	6.66419e+07
	背景	测量 15	31	936.065
数据3		标签	面积	灰度值（平均值）	灰度绝对值	总灰度值	protein/ ratio
LC3	Control	测量 1	1852	19131.1	12695.4	2.35119e+07	0.441693
	10	测量 2	1673	25308.9	18873.2	3.15748e+07	0.670455
	20	测量 3	1876	28554	22118.3	4.14939e+07	0.753096
	40	测量 4	2240	31742.3	25306.6	5.66867e+07	0.857744
	背景	测量 5	56	6435.7
P62	Control	测量 6	1713	31291.5	30576.7	5.23779e+07	0.983967
	10	测量 7	1561	30363.9	29649.1	4.62822e+07	0.982749
	20	测量 8	1792	17096.4	16381.5	2.93557e+07	0.532794
	40	测量 9	1283	5185.1	4470.29	5.73539e+06	0.0867839
	背景	测量 10	42	714.81
内参GAPDH	Control	测量 11	1821	29888.3	29231.9	5.32313e+07
	10	测量 12	1601	30072.1	29415.8	4.70946e+07
	20	测量 13	2053	27494.1	26837.7	5.50977e+07
	40	测量 14	2534	26736.9	26080.6	6.60881e+07
	背景	测量 15	31	656.387
