# Supplementary material for: Andrographolide induces protective autophagy and targeting DJ-1 triggers reactive oxygen species-induced cell death in pancreatic cancer
Source: PeerJ. 2024 Jun 28;12:e17619. doi: 10.7717/peerj.17619 (PMC11216212; doi:10.7717/peerj.17619)
Supplement: Supplemental Information 1 [file peerj-12-17619-s001.zip › Figure6/Fig6c-FCM apoptosis/apoptosis.xlsx]

## Sheet: Sheet1
Control	40 μM Andro	CQ	40 μM Andro+CQ
3.76	27.15	6.8	39.36
5.65	26.75	6.98	37.56
4.86	31.86	8.98	40.85
