# Supplementary material for: Andrographolide induces protective autophagy and targeting DJ-1 triggers reactive oxygen species-induced cell death in pancreatic cancer
Source: PeerJ. 2024 Jun 28;12:e17619. doi: 10.7717/peerj.17619 (PMC11216212; doi:10.7717/peerj.17619)
Supplement: Supplemental Information 1 [file peerj-12-17619-s001.zip › Figure6/Fig6d-IF(LC3)/IF LC3.xlsx]

## Sheet: Sheet1
Control	40 μM Andro	CQ	40 μM Andro+CQ
1	2.492	0.598	1.253
1.126	2.364	0.618	1.532
1.025	2.506	0.386	1.365
