# Supplementary material for: Andrographolide induces protective autophagy and targeting DJ-1 triggers reactive oxygen species-induced cell death in pancreatic cancer
Source: PeerJ. 2024 Jun 28;12:e17619. doi: 10.7717/peerj.17619 (PMC11216212; doi:10.7717/peerj.17619)
Supplement: Supplemental Information 1 [file peerj-12-17619-s001.zip › Figure6/Fig6fgh-tumor/tumor.xlsx]

## Sheet: Sheet1
测量日期：	2021-08-03			测量日期：	2021-08-10							测量日期：	2021-08-17							测量日期：	2021-08-24							测量日期：	2021-08-31
Group	NO	BW/g		Group	NO	BW/g	肿瘤体积			备注		Group	NO	BW/g	肿瘤体积			备注		Group	NO	BW/g	肿瘤体积			备注		Group	NO	BW/g	肿瘤体积			备注（肿瘤重量/g）
							a（mm）	b（mm）	V（mm3）						a（mm）	b（mm）	V（mm3）						a（mm）	b（mm）	V（mm3）						a（mm）	b（mm）	V（mm3）
Control	1	16		Control	1	16.3	5.48	5.37	79.0131			Control	1	16.5	10.63	9.41	470.633			Control	1	16.8	13.03	10.46	712.817			Control	1	17.2	14.73	10.91	876.642	1.463
	2	15.1			2	15.6	6.16	5.13	81.0561				2	16	10.54	9.57	482.652				2	16.4	12.71	10.78	738.504				2	16.9	14.16	11.21	889.702	1.628
	3	16			3	16.2	5.71	5.49	86.05				3	16.5	11.65	8.68	438.869				3	16.9	12.77	10.5	703.946				3	17.2	12.78	11.44	836.282	1.604
	4	16.5			4	16.6	5.83	5.04	74.0457				4	16.8	11.14	8.33	386.496				4	17.1	13.18	10.23	689.663				4	17.4	13.54	11.13	838.647	1.613
	5	15.7			5	15.8	5.78	5.33	82.1017				5	16	10.09	9.09	416.859				5	16.5	13.8	10.22	720.694				5	16.8	13.08	11.37	845.471	1.43
20 mg/kg Andro	6	15.2		20 mg/kg Andro	6	15.5	5.63	4.77	64.0494			20 mg/kg Andro	6	15.7	8.55	7.87	264.78			20 mg/kg Andro	6	16	10.06	9.49	453.002			20 mg/kg Andro	6	16.4	12.05	9.91	591.704	0.676
	7	15.2			7	15.6	5.36	5.11	69.9804				7	15.7	8.41	7.17	216.174				7	15.9	10.63	8.95	425.745				7	16.3	12.42	9.34	541.733	0.725
	8	15.3			8	15.5	5.91	5.36	84.896				8	15.6	8.86	7.98	282.104				8	15.8	10.37	9.35	453.286				8	16	12.98	9.76	618.222	0.672
	9	15.7			9	16.1	5.36	5.08	69.1612				9	16.4	8.53	8.02	274.327				9	16.1	10.62	8.84	414.953				9	16.5	11.53	9.89	563.887	0.665
	10	16.1			10	16.2	5.47	5.13	71.9767				10	16.3	8.21	8.15	272.664				10	16.5	10.52	9.58	482.744				10	16.9	11.93	9.09	492.877	0.684
CQ	11	16		CQ	11	16.3	5.53	5.17	73.9054			CQ	11	16.4	9.2	8.48	330.788			CQ	11	16.8	10.82	10.64	612.464			CQ	11	17	13.11	11.01	794.598	1.287
	12	15.3			12	15.4	5.74	4.97	70.8916				12	15.6	8.77	8.56	321.305				12	16	11.15	10.51	615.815				12	16.4	12.1	11.39	784.879	1.293
	13	15.8			13	15.9	5.5	5.08	70.9676				13	16	9.23	8.82	359.012				13	16.3	11.37	10.16	586.838				13	16.7	13.14	10.42	713.347	1.233
	14	16.2			14	16.3	6	5.26	83.0028				14	16.4	8.92	8.16	296.972				14	16.8	11.49	10.24	602.407				14	17.2	13.57	10.72	779.721	1.248
	15	15.1			15	15.2	5.52	5.32	78.1146				15	15.6	9.16	8.79	353.87				15	16.1	11.51	9.88	561.771				15	16.4	12.61	10.45	688.522	1.214
20 mg/kg Andro+CQ	16	16.1		20 mg/kg Andro+CQ	16	16.4	5.64	5.09	73.0608			20 mg/kg Andro+CQ	16	16.5	9.74	6.64	214.716			20 mg/kg Andro+CQ	16	16.6	9.98	8.94	398.819			20 mg/kg Andro+CQ	16	16.8	10.05	9.52	455.418	0.517
	17	15.4			17	15.5	5.25	5.05	66.9441				17	15.6	7.69	6.34	154.552				17	15.8	9.79	8.52	355.33				17	16.2	9.94	9.37	436.351	0.441
	18	15.4			18	15.6	5.83	5.37	84.0596				18	16.8	7.34	6.26	143.818				18	17	9.87	8.83	384.777				18	17.2	10.38	9.24	443.11	0.424
	19	16.1			19	16.3	5.71	5.52	86.993				19	16.4	7.12	6.37	144.454				19	16.7	9.84	7.84	302.411				19	17	10.15	8.95	406.52	0.509
	20	15.7			20	15.8	6.29	5.2	85.0408				20	16.1	8.67	6.57	187.12				20	16.4	9.28	8.23	314.281				20	16.7	9.43	9.19	398.211	0.398
接种日期：	2021-08-03			接种日期：	2021-08-03		7					接种日期：	2021-08-03		14					接种日期：	2021-08-03		21					接种日期：	2021-08-03		28
