# Supplementary material for: Andrographolide induces protective autophagy and targeting DJ-1 triggers reactive oxygen species-induced cell death in pancreatic cancer
Source: PeerJ. 2024 Jun 28;12:e17619. doi: 10.7717/peerj.17619 (PMC11216212; doi:10.7717/peerj.17619)
Supplement: Supplemental Information 1 [file peerj-12-17619-s001.zip › Figure6/Fig6i-Tunel/Tunel.xlsx]

## Sheet: Sheet1
Control	20 mg/kg Andro	CQ	20 mg/kg Andro+CQ
1	20.359	3.243	25.659
1.204	19.365	4.305	29.254
1.506	22.351	6.325	27.486
