# Supplementary material for: Andrographolide induces protective autophagy and targeting DJ-1 triggers reactive oxygen species-induced cell death in pancreatic cancer
Source: PeerJ. 2024 Jun 28;12:e17619. doi: 10.7717/peerj.17619 (PMC11216212; doi:10.7717/peerj.17619)
Supplement: Supplemental Information 1 [file peerj-12-17619-s001.zip › Figure6/Fig6j-WB/gray value.xlsx]

## Sheet: 20241
数据1		标签	面积	灰度值（平均值）	灰度绝对值	总灰度值	protein/ ratio
LC3	Control	测量 1	1218	15322.8	12821.8	1.56169e+07	0.289059
	20 mg/kg Andor	测量 2	2092	31573.2	29072.1	6.08189e+07	1.15621
	CQ	测量 3	1052	6706.75	4205.7	4.42439e+06	0.0870415
	20 mg/kg Andor+CQ	测量 4	1923	24586.8	22085.7	4.24708e+07	0.856951
	背景	测量 5	20	2501.05
P62	Control	测量 6	1637	24180.7	19942.7	3.26462e+07	0.604259
	20 mg/kg Andor	测量 7	1408	15854.1	11616.1	1.63555e+07	0.310929
	CQ	测量 8	1805	30801.2	26563.2	4.79466e+07	0.943258
	20 mg/kg Andor+CQ	测量 9	1358	25055	20817	2.82695e+07	0.570406
	背景	测量 10	18	4238
Cleaved-caspase-3	Control	测量 11	1599	6191.49	3733.88	5.97047e+06	0.110509
	20 mg/kg Andor	测量 12	2187	21075.5	18617.9	4.07174e+07	0.774065
	CQ	测量 13	1752	14032.1	11574.5	2.02784e+07	0.39894
	20 mg/kg Andor+CQ	测量 14	1632	30740.9	28283.3	4.61584e+07	0.931356
	背景	测量 15	26	2457.62
内参GAPDH	Control	测量 11	1818	30812.6	29717.7	5.40268e+07
	20 mg/kg Andor	测量 12	1875	29149.3	28054.4	5.2602e+07
	CQ	测量 13	1810	29178.2	28083.3	5.08308e+07
	20 mg/kg Andor+CQ	测量 14	1751	29398.9	28304	4.95604e+07
	背景	测量 15	38	1094.89
数据2		标签	面积	灰度值（平均值）	灰度绝对值	总灰度值	protein/ ratio
LC3	Control	测量 1	1468	14685.2	11483.3	1.68576e+07	0.341693
	20 mg/kg Andor	测量 2	1577	32636.9	29435.1	4.64191e+07	0.865931
	CQ	测量 3	1093	6756.49	3554.62	3.8852e+06	0.0792075
	20 mg/kg Andor+CQ	测量 4	1708	25771.1	22569.2	3.85483e+07	0.786669
	背景	测量 5	15	3201.87
P62	Control	测量 6	2330	21107.5	18933.4	4.41149e+07	0.894182
	20 mg/kg Andor	测量 7	1983	14314	12139.9	2.40734e+07	0.44908
	CQ	测量 8	2029	29810.4	27636.3	5.60741e+07	1.14318
	20 mg/kg Andor+CQ	测量 9	1162	26314.4	24140.3	2.8051e+07	0.572447
	背景	测量 10	40	2174.12
Cleaved-caspase-3	Control	测量 11	1414	6294.65	4545.23	6.42695e+06	0.13027
	20 mg/kg Andor	测量 12	2185	20945.4	19196	4.19433e+07	0.782436
	CQ	测量 13	2305	12131.3	10381.8	2.39301e+07	0.487863
	20 mg/kg Andor+CQ	测量 14	1653	29934	28184.6	4.65891e+07	0.950762
	背景	测量 15	52	1749.42
内参GAPDH	Control	测量 11	1803	29103.6	27363	4.93354e+07
	20 mg/kg Andor	测量 12	1877	30300	28559.4	5.3606e+07
	CQ	测量 13	1785	29220.1	27479.5	4.90509e+07
	20 mg/kg Andor+CQ	测量 14	1779	29285.3	27544.6	4.90019e+07
	背景	测量 15	44	1740.64
数据3		标签	面积	灰度值（平均值）	灰度绝对值	总灰度值	protein/ ratio
LC3	Control	测量 1	1584	14515.5	11582.6	1.83468e+07	0.371506
	20 mg/kg Andor	测量 2	2113	31722.1	28789.2	6.08316e+07	1.05697
	CQ	测量 3	1102	6813.64	3880.76	4.27659e+06	0.0919029
	20 mg/kg Andor+CQ	测量 4	1644	26255.1	23322.2	3.83417e+07	0.894389
	背景	测量 5	25	2932.88
P62	Control	测量 6	1677	24111	21756.1	3.6485e+07	0.738789
	20 mg/kg Andor	测量 7	1630	15481.2	13126.3	2.13958e+07	0.37176
	CQ	测量 8	1833	30339.1	27984.2	5.12949e+07	1.10232
	20 mg/kg Andor+CQ	测量 9	1711	22605.2	20250.3	3.46483e+07	0.808236
	背景	测量 10	20	2354.9
Cleaved-caspase-3	Control	测量 11	1298	6206.69	3747.57	4.86435e+06	0.0984987
	20 mg/kg Andor	测量 12	2202	20996.2	18537.1	4.08187e+07	0.70924
	CQ	测量 13	1907	13496.7	11037.5	2.10486e+07	0.452329
	20 mg/kg Andor+CQ	测量 14	2008	28463.9	26004.8	5.22176e+07	1.21807
	背景	测量 15	17	2459.12
内参GAPDH	Control	测量 11	1789	29341.8	27604.8	4.93849e+07
	20 mg/kg Andor	测量 12	2146	28555.7	26818.6	5.75527e+07
	CQ	测量 13	1629	30302.9	28565.9	4.65338e+07
	20 mg/kg Andor+CQ	测量 14	1443	31445.4	29708.3	4.28691e+07
	背景	测量 15	59	1737.07
